# Supplementary material for: Photosymbiotic ascidians in Singapore: turbid waters may reduce living space
Source: Zookeys. 2013 May 30;(305):55–65. doi: 10.3897/zookeys.305.4893 (PMC3689093; doi:10.3897/zookeys.305.4893)
Supplement: XML Treatment for Trididemnum cyclops [file zookeys.305.4893-treatment1.xml]

<!DOCTYPE tp:taxon-treatment
  PUBLIC "-//TaxonX//DTD Taxonomic Treatment Publishing DTD v0 20100105//EN" "tax-treatment-NSO.dtd">
<tp:taxon-treatment xmlns:tp="http://www.plazi.org/taxpub"><tp:treatment-meta><mixed-citation publication-type="journal"><person-group><name><surname>Su</surname><given-names>Shih-Wei</given-names></name><name><surname>Hirose</surname><given-names>Euichi</given-names></name><name><surname>Chen</surname><given-names>Serina Lee Siew</given-names></name><name><surname>Mok</surname><given-names>Michael Hin-Kiu</given-names></name></person-group><article-title>Photosymbiotic ascidians in Singapore: turbid waters may reduce living space</article-title><source>Zookeys</source><day>30</day><month>5</month><year>2013</year><volume>2013</volume><issue>305</issue><fpage>55</fpage><lpage>65</lpage><pub-id pub-id-type="doi">10.3897/zookeys.305.4893</pub-id></mixed-citation></tp:treatment-meta><tp:nomenclature><tp:taxon-name>
                        <tp:taxon-name-part taxon-name-part-type="genus">Trididemnum</tp:taxon-name-part>
                        <tp:taxon-name-part taxon-name-part-type="species">cyclops</tp:taxon-name-part>
                    </tp:taxon-name><tp:taxon-authority>Michaelsen, 1921</tp:taxon-authority><tp:nomenclature-citation-list><tp:nomenclature-citation><tp:taxon-name>Trididemnum symbioticum</tp:taxon-name><comment> (Peres, 1962)</comment></tp:nomenclature-citation></tp:nomenclature-citation-list></tp:nomenclature><tp:treatment-sec sec-type="Specimens examined"><title>Specimens examined.</title><p>ZRC-TUN-0012 (St. John’s Island, subtidal at depth 0.5 m).</p><p>Colonies are oval or irregularly shaped cushions of 2-6 mm on the long axis (<xref ref-type="fig" rid="F2">Fig. 2A</xref>). Each zooid has a black dot, due to a pigment mass at the top of the endostyle (<xref ref-type="fig" rid="F2">Fig. 2B</xref>). Berry-like spicules are distributed in the colonial margin and basal tunic, while they are rarely found in the surface tunic. Spicules are up to 40 mm in diameter (<xref ref-type="fig" rid="F2">Fig. 2C</xref>). The biased distribution of the spicules allows the symbionts to receive sunlight for photosynthesis.</p><fig id="F2" position="float" orientation="portrait"><label>Figure 2.</label><caption><p>Photosymbiotic ascidians collected. <bold>A</bold> <italic><tp:taxon-name>Trididemnum cyclops</tp:taxon-name></italic>, St. John’s Island, Singapore (Depth = 0.5 m). Colonies are 2–6 mm on the long axis <bold>B</bold> Thorax of <italic><tp:taxon-name>Trididemnum cyclops</tp:taxon-name></italic>. Arrows indicatethe endostylarpigment cap. Scale bar = 100 mm. <bold>C</bold> Tunic spicules in the tunic of <italic><tp:taxon-name>Trididemnum cyclops</tp:taxon-name></italic>. Scale bar = 100 mm <bold>D</bold> <italic><tp:taxon-name>Diplosoma simile</tp:taxon-name></italic>, Pulau Semakau, Singapore (Depth = 0.5 m). Colonies are approximately 15 mm in diameter <bold>E</bold> Thorax of <italic><tp:taxon-name>Diplosoma simile</tp:taxon-name></italic> (left view). Scale bar = 100 mm <bold>F</bold> <italic><tp:taxon-name>Lissoclinum bistratum</tp:taxon-name></italic>, Pulau Semakau, Singapore (Depth = 0.5 m). Colonies are approximately 5 mm in diameter <bold>G</bold> Tunic spicules in the tunic of <italic><tp:taxon-name>Lissoclinum bistratum</tp:taxon-name></italic>. Scale bar = 100 mm <bold>H</bold> A testis with an uncoiled vas deferens of <italic><tp:taxon-name>Lissoclinum bistratum</tp:taxon-name></italic>. Scale bar = 100 mm <bold>I</bold> <italic><tp:taxon-name>Lissoclinum punctatum</tp:taxon-name></italic>, Pulau Semakau, Singapore (Depth = 0.5 m). Colonies are approximately 10 mm in diameter <bold>J</bold> Tunic spicules in the tunic of <italic><tp:taxon-name>Lissoclinum punctatum</tp:taxon-name></italic>. Scale bar = 100 mm <bold>K</bold> Tunic phycocytes of <italic><tp:taxon-name>Lissoclinum punctatum</tp:taxon-name></italic>. Scale bar = 100 mm <bold>L</bold> <italic><tp:taxon-name>Lissoclinum timorense</tp:taxon-name></italic>, Pulau Semakau, Singapore (Depth = 0.5 m). Colonies are approximately 10 mm in diameter <bold>M</bold> Thorax of <italic><tp:taxon-name>Lissoclinum timorense</tp:taxon-name></italic> (left view) <bold>N</bold> Tunic spicules in the tunic of <italic><tp:taxon-name>Lissoclinum timorense</tp:taxon-name></italic>. Scale bar = 100 mm. rt, retractor muscle; ts, testis; vd, vas deferens.</p></caption><graphic xmlns:xlink="http://www.w3.org/1999/xlink" xlink:href="ZooKeys-305-055-g002.jpg" position="float" orientation="portrait" xlink:type="simple"/></fig></tp:treatment-sec></tp:taxon-treatment>
