# Supplementary material for: Photosymbiotic ascidians in Singapore: turbid waters may reduce living space
Source: Zookeys. 2013 May 30;(305):55–65. doi: 10.3897/zookeys.305.4893 (PMC3689093; doi:10.3897/zookeys.305.4893)
Supplement: XML Treatment for Diplosoma simile [file zookeys.305.4893-treatment2.xml]

<!DOCTYPE tp:taxon-treatment
  PUBLIC "-//TaxonX//DTD Taxonomic Treatment Publishing DTD v0 20100105//EN" "tax-treatment-NSO.dtd">
<tp:taxon-treatment xmlns:tp="http://www.plazi.org/taxpub"><tp:treatment-meta><mixed-citation publication-type="journal"><person-group><name><surname>Su</surname><given-names>Shih-Wei</given-names></name><name><surname>Hirose</surname><given-names>Euichi</given-names></name><name><surname>Chen</surname><given-names>Serina Lee Siew</given-names></name><name><surname>Mok</surname><given-names>Michael Hin-Kiu</given-names></name></person-group><article-title>Photosymbiotic ascidians in Singapore: turbid waters may reduce living space</article-title><source>Zookeys</source><day>30</day><month>5</month><year>2013</year><volume>2013</volume><issue>305</issue><fpage>55</fpage><lpage>65</lpage><pub-id pub-id-type="doi">10.3897/zookeys.305.4893</pub-id></mixed-citation></tp:treatment-meta><tp:nomenclature><tp:taxon-name>
                        <tp:taxon-name-part taxon-name-part-type="genus">Diplosoma</tp:taxon-name-part>
                        <tp:taxon-name-part taxon-name-part-type="species">simile</tp:taxon-name-part>
                    </tp:taxon-name><tp:taxon-authority>(Sluiter, 1909)</tp:taxon-authority><tp:nomenclature-citation-list><tp:nomenclature-citation><tp:taxon-name>Diplosoma midori</tp:taxon-name><comment> (Tokioka, 1954)</comment></tp:nomenclature-citation><tp:nomenclature-citation><tp:taxon-name>Leptoclinum midori</tp:taxon-name><comment> Tokioka, 1954</comment></tp:nomenclature-citation><tp:nomenclature-citation><tp:taxon-name>Leptoclinum simile</tp:taxon-name><comment> Sluiter, 1909</comment></tp:nomenclature-citation></tp:nomenclature-citation-list></tp:nomenclature><tp:treatment-sec sec-type="Specimens examined"><title>Specimens examined.</title><p>NMNS-7027-001, NMNS-7027-002, ZRC-TUN-0001 and ZRC-TUN-0015 (Pulau Semakau, subtidal at depth 0.5 m), ZRC-TUN-0011 (St. John’s Island, subtidal at depth 0.5 m), ZRC-TUN-0009 (Sentosa, subtidal at depth 0.5 m)</p><p>Colonies are irregularly shaped sheets about 2 mm thick without spicules (<xref ref-type="fig" rid="F2">Fig. 2D</xref>). They are entirely green due to the <!--PageBreak--><italic><tp:taxon-name>Prochloron</tp:taxon-name></italic> cells in the common cloacal cavities. The thorax has four stigmatal rows: there are six stigmata in the first (top), second, and third row and five stigmata in the fourth row (bottom). The retractor muscle emerges from the bottom of the thorax (<xref ref-type="fig" rid="F2">Fig. 2E</xref>). Testis and/or egg are found in some zooids, and vas deferens is uncoiled. Kott (1982) reported this species from Singapore. This is one of the most common species in the didemnid-<italic><tp:taxon-name>Prochloron</tp:taxon-name></italic> obligate symbioses in the tropical Pacific, and it has also been recently found in Caribbean Panama (<xref ref-type="bibr" rid="B12">Hirose et al. 2012</xref>).</p></tp:treatment-sec><tp:treatment-sec><!--Section generated to contain objects referenced in tp:taxon-treatment.--><fig id="F2" position="float" orientation="portrait"><label>Figure 2.</label><caption><p>Photosymbiotic ascidians collected. <bold>A</bold> <italic><tp:taxon-name>Trididemnum cyclops</tp:taxon-name></italic>, St. John’s Island, Singapore (Depth = 0.5 m). Colonies are 2–6 mm on the long axis <bold>B</bold> Thorax of <italic><tp:taxon-name>Trididemnum cyclops</tp:taxon-name></italic>. Arrows indicatethe endostylarpigment cap. Scale bar = 100 mm. <bold>C</bold> Tunic spicules in the tunic of <italic><tp:taxon-name>Trididemnum cyclops</tp:taxon-name></italic>. Scale bar = 100 mm <bold>D</bold> <italic><tp:taxon-name>Diplosoma simile</tp:taxon-name></italic>, Pulau Semakau, Singapore (Depth = 0.5 m). Colonies are approximately 15 mm in diameter <bold>E</bold> Thorax of <italic><tp:taxon-name>Diplosoma simile</tp:taxon-name></italic> (left view). Scale bar = 100 mm <bold>F</bold> <italic><tp:taxon-name>Lissoclinum bistratum</tp:taxon-name></italic>, Pulau Semakau, Singapore (Depth = 0.5 m). Colonies are approximately 5 mm in diameter <bold>G</bold> Tunic spicules in the tunic of <italic><tp:taxon-name>Lissoclinum bistratum</tp:taxon-name></italic>. Scale bar = 100 mm <bold>H</bold> A testis with an uncoiled vas deferens of <italic><tp:taxon-name>Lissoclinum bistratum</tp:taxon-name></italic>. Scale bar = 100 mm <bold>I</bold> <italic><tp:taxon-name>Lissoclinum punctatum</tp:taxon-name></italic>, Pulau Semakau, Singapore (Depth = 0.5 m). Colonies are approximately 10 mm in diameter <bold>J</bold> Tunic spicules in the tunic of <italic><tp:taxon-name>Lissoclinum punctatum</tp:taxon-name></italic>. Scale bar = 100 mm <bold>K</bold> Tunic phycocytes of <italic><tp:taxon-name>Lissoclinum punctatum</tp:taxon-name></italic>. Scale bar = 100 mm <bold>L</bold> <italic><tp:taxon-name>Lissoclinum timorense</tp:taxon-name></italic>, Pulau Semakau, Singapore (Depth = 0.5 m). Colonies are approximately 10 mm in diameter <bold>M</bold> Thorax of <italic><tp:taxon-name>Lissoclinum timorense</tp:taxon-name></italic> (left view) <bold>N</bold> Tunic spicules in the tunic of <italic><tp:taxon-name>Lissoclinum timorense</tp:taxon-name></italic>. Scale bar = 100 mm. rt, retractor muscle; ts, testis; vd, vas deferens.</p></caption><graphic xmlns:xlink="http://www.w3.org/1999/xlink" xlink:href="ZooKeys-305-055-g002.jpg" position="float" orientation="portrait" xlink:type="simple"/></fig></tp:treatment-sec><ref-list><ref id="B12"><mixed-citation xmlns:xlink="http://www.w3.org/1999/xlink" xlink:type="simple"><person-group><name name-style="western"><surname>Hirose</surname><given-names>E</given-names></name><name name-style="western"><surname>Turon</surname><given-names>X</given-names></name><name name-style="western"><surname>López-Legentil</surname><given-names>S</given-names></name><name name-style="western"><surname>Erwin</surname><given-names>PM</given-names></name><name name-style="western"><surname>Hirose</surname><given-names>M</given-names></name></person-group> (<year>2012</year>) <article-title>First records of didemnid ascidians harboring <italic>Prochloron</italic> from Caribbean Panama: Genetic relationships between Caribbean and Pacific photosymbionts and host ascidians.</article-title><source>Systematics and Biodiversity</source><volume>10</volume>: <fpage>435</fpage>-<lpage>445</lpage>. doi: <ext-link ext-link-type="uri" xlink:href="http://dx.doi.org/10.1080/14772000.2012.735716" xlink:type="simple">10.1080/14772000.2012.735716</ext-link></mixed-citation></ref></ref-list></tp:taxon-treatment>
