# Supplementary material for: Photosymbiotic ascidians in Singapore: turbid waters may reduce living space
Source: Zookeys. 2013 May 30;(305):55–65. doi: 10.3897/zookeys.305.4893 (PMC3689093; doi:10.3897/zookeys.305.4893)
Supplement: XML Treatment for Lissoclinum bistratum [file zookeys.305.4893-treatment3.xml]

<!DOCTYPE tp:taxon-treatment
  PUBLIC "-//TaxonX//DTD Taxonomic Treatment Publishing DTD v0 20100105//EN" "tax-treatment-NSO.dtd">
<tp:taxon-treatment xmlns:tp="http://www.plazi.org/taxpub"><tp:treatment-meta><mixed-citation publication-type="journal"><person-group><name><surname>Su</surname><given-names>Shih-Wei</given-names></name><name><surname>Hirose</surname><given-names>Euichi</given-names></name><name><surname>Chen</surname><given-names>Serina Lee Siew</given-names></name><name><surname>Mok</surname><given-names>Michael Hin-Kiu</given-names></name></person-group><article-title>Photosymbiotic ascidians in Singapore: turbid waters may reduce living space</article-title><source>Zookeys</source><day>30</day><month>5</month><year>2013</year><volume>2013</volume><issue>305</issue><fpage>55</fpage><lpage>65</lpage><pub-id pub-id-type="doi">10.3897/zookeys.305.4893</pub-id></mixed-citation></tp:treatment-meta><tp:nomenclature><tp:taxon-name>
                        <tp:taxon-name-part taxon-name-part-type="genus">Lissoclinum</tp:taxon-name-part>
                        <tp:taxon-name-part taxon-name-part-type="species">bistratum</tp:taxon-name-part>
                    </tp:taxon-name><tp:taxon-authority>(Sluiter, 1905)</tp:taxon-authority><tp:nomenclature-citation-list><tp:nomenclature-citation><tp:taxon-name>Didemnum bistratum</tp:taxon-name><comment> Sluiter, 1905</comment></tp:nomenclature-citation><tp:nomenclature-citation><tp:taxon-name>Didemnum gottschaldti</tp:taxon-name><comment> Tokioka, 1950</comment></tp:nomenclature-citation><tp:nomenclature-citation><tp:taxon-name>Didemnum pulvinum</tp:taxon-name><comment> Tokioka, 1954</comment></tp:nomenclature-citation><tp:nomenclature-citation><tp:taxon-name>Leptoclinum bistratum</tp:taxon-name><comment> (Sluiter, 1905)</comment></tp:nomenclature-citation><tp:nomenclature-citation><tp:taxon-name>Lissoclinum pulvinum</tp:taxon-name><comment> (Tokioka, 1954)</comment></tp:nomenclature-citation></tp:nomenclature-citation-list></tp:nomenclature><tp:treatment-sec sec-type="Specimens examined"><title>Specimens examined.</title><p>NMNS-7027-003, NMNS-7027-004, ZRC-TUN-0002, ZRC.TUN.0004, ZRC-TUN-0007, ZRC-TUN-0008 and ZRC-TUN-0014 (Pulau Semakau, subtidal at depth 0.5 m), ZRC-TUN-0010 (Sentosa, subtidal at depth 0.5 m).</p><p>Colonies are oval cushions of 4 mm on the long axis (<xref ref-type="fig" rid="F2">Fig. 2F</xref>). The photosymbiont <italic><tp:taxon-name>Prochloron</tp:taxon-name></italic> gives the colonies a green color, while the colonial margin and bottom are white due to dense aggregations of globular spicules in the tunic (<xref ref-type="fig" rid="F2">Fig. 2G</xref>). The thorax has four stigmatal rows. It is difficult to count accurately the number of stigmata owing to the distortion of thoraxes caused by the shrinkage of zooids upon fixation. There are about seven stigmata in each row. Some zooids have a testis with an uncoiled vas deferens (<xref ref-type="fig" rid="F2">Fig. 2H</xref>). Kott (1982) reported this species from Singapore.</p></tp:treatment-sec><tp:treatment-sec><!--Section generated to contain objects referenced in tp:taxon-treatment.--><fig id="F2" position="float" orientation="portrait"><label>Figure 2.</label><caption><p>Photosymbiotic ascidians collected. <bold>A</bold> <italic><tp:taxon-name>Trididemnum cyclops</tp:taxon-name></italic>, St. John’s Island, Singapore (Depth = 0.5 m). Colonies are 2–6 mm on the long axis <bold>B</bold> Thorax of <italic><tp:taxon-name>Trididemnum cyclops</tp:taxon-name></italic>. Arrows indicatethe endostylarpigment cap. Scale bar = 100 mm. <bold>C</bold> Tunic spicules in the tunic of <italic><tp:taxon-name>Trididemnum cyclops</tp:taxon-name></italic>. Scale bar = 100 mm <bold>D</bold> <italic><tp:taxon-name>Diplosoma simile</tp:taxon-name></italic>, Pulau Semakau, Singapore (Depth = 0.5 m). Colonies are approximately 15 mm in diameter <bold>E</bold> Thorax of <italic><tp:taxon-name>Diplosoma simile</tp:taxon-name></italic> (left view). Scale bar = 100 mm <bold>F</bold> <italic><tp:taxon-name>Lissoclinum bistratum</tp:taxon-name></italic>, Pulau Semakau, Singapore (Depth = 0.5 m). Colonies are approximately 5 mm in diameter <bold>G</bold> Tunic spicules in the tunic of <italic><tp:taxon-name>Lissoclinum bistratum</tp:taxon-name></italic>. Scale bar = 100 mm <bold>H</bold> A testis with an uncoiled vas deferens of <italic><tp:taxon-name>Lissoclinum bistratum</tp:taxon-name></italic>. Scale bar = 100 mm <bold>I</bold> <italic><tp:taxon-name>Lissoclinum punctatum</tp:taxon-name></italic>, Pulau Semakau, Singapore (Depth = 0.5 m). Colonies are approximately 10 mm in diameter <bold>J</bold> Tunic spicules in the tunic of <italic><tp:taxon-name>Lissoclinum punctatum</tp:taxon-name></italic>. Scale bar = 100 mm <bold>K</bold> Tunic phycocytes of <italic><tp:taxon-name>Lissoclinum punctatum</tp:taxon-name></italic>. Scale bar = 100 mm <bold>L</bold> <italic><tp:taxon-name>Lissoclinum timorense</tp:taxon-name></italic>, Pulau Semakau, Singapore (Depth = 0.5 m). Colonies are approximately 10 mm in diameter <bold>M</bold> Thorax of <italic><tp:taxon-name>Lissoclinum timorense</tp:taxon-name></italic> (left view) <bold>N</bold> Tunic spicules in the tunic of <italic><tp:taxon-name>Lissoclinum timorense</tp:taxon-name></italic>. Scale bar = 100 mm. rt, retractor muscle; ts, testis; vd, vas deferens.</p></caption><graphic xmlns:xlink="http://www.w3.org/1999/xlink" xlink:href="ZooKeys-305-055-g002.jpg" position="float" orientation="portrait" xlink:type="simple"/></fig></tp:treatment-sec></tp:taxon-treatment>
