# Supplementary material for: Photosymbiotic ascidians in Singapore: turbid waters may reduce living space
Source: Zookeys. 2013 May 30;(305):55–65. doi: 10.3897/zookeys.305.4893 (PMC3689093; doi:10.3897/zookeys.305.4893)
Supplement: XML Treatment for Lissoclinum punctatum [file zookeys.305.4893-treatment4.xml]

<!DOCTYPE tp:taxon-treatment
  PUBLIC "-//TaxonX//DTD Taxonomic Treatment Publishing DTD v0 20100105//EN" "tax-treatment-NSO.dtd">
<tp:taxon-treatment xmlns:tp="http://www.plazi.org/taxpub"><tp:treatment-meta><mixed-citation publication-type="journal"><person-group><name><surname>Su</surname><given-names>Shih-Wei</given-names></name><name><surname>Hirose</surname><given-names>Euichi</given-names></name><name><surname>Chen</surname><given-names>Serina Lee Siew</given-names></name><name><surname>Mok</surname><given-names>Michael Hin-Kiu</given-names></name></person-group><article-title>Photosymbiotic ascidians in Singapore: turbid waters may reduce living space</article-title><source>Zookeys</source><day>30</day><month>5</month><year>2013</year><volume>2013</volume><issue>305</issue><fpage>55</fpage><lpage>65</lpage><pub-id pub-id-type="doi">10.3897/zookeys.305.4893</pub-id></mixed-citation></tp:treatment-meta><tp:nomenclature><tp:taxon-name>
                        <tp:taxon-name-part taxon-name-part-type="genus">Lissoclinum</tp:taxon-name-part>
                        <tp:taxon-name-part taxon-name-part-type="species">punctatum</tp:taxon-name-part>
                    </tp:taxon-name><tp:taxon-authority>Kott, 1977</tp:taxon-authority></tp:nomenclature><tp:treatment-sec sec-type="Specimens examined"><title>Specimens examined.</title><p>NMNS-7027-007, ZRC-TUN-0005 and ZRC-TUN-0016 (Pulau Semakau, subtidal at depth 0.5 m), ZRC-TUN-0013 (St. John’s Island, subtidal at depth 0.5 m)</p><p>Colonies are irregularly shaped sheets about 2 mm thick (<xref ref-type="fig" rid="F2">Fig. 2I</xref>). Globular spicules aggregate around each zooid, which is enclosed in a capsule of white spicules (<xref ref-type="fig" rid="F2">Fig. 2J</xref>). Many <italic><tp:taxon-name>Prochloron</tp:taxon-name></italic> cells are distributed in both cloacal cavities and tunic cells (tunic phycocytes) (<xref ref-type="fig" rid="F2">Fig. 2K</xref>; also see <xref ref-type="bibr" rid="B9">Hirose et al. 1996</xref>). We could not examine the zooids in further detail because of the shrinkage of the specimens. Kott (1982) reported this species from Singapore.</p><!--PageBreak--><!--PageBreak--></tp:treatment-sec><tp:treatment-sec><!--Section generated to contain objects referenced in tp:taxon-treatment.--><fig id="F2" position="float" orientation="portrait"><label>Figure 2.</label><caption><p>Photosymbiotic ascidians collected. <bold>A</bold> <italic><tp:taxon-name>Trididemnum cyclops</tp:taxon-name></italic>, St. John’s Island, Singapore (Depth = 0.5 m). Colonies are 2–6 mm on the long axis <bold>B</bold> Thorax of <italic><tp:taxon-name>Trididemnum cyclops</tp:taxon-name></italic>. Arrows indicatethe endostylarpigment cap. Scale bar = 100 mm. <bold>C</bold> Tunic spicules in the tunic of <italic><tp:taxon-name>Trididemnum cyclops</tp:taxon-name></italic>. Scale bar = 100 mm <bold>D</bold> <italic><tp:taxon-name>Diplosoma simile</tp:taxon-name></italic>, Pulau Semakau, Singapore (Depth = 0.5 m). Colonies are approximately 15 mm in diameter <bold>E</bold> Thorax of <italic><tp:taxon-name>Diplosoma simile</tp:taxon-name></italic> (left view). Scale bar = 100 mm <bold>F</bold> <italic><tp:taxon-name>Lissoclinum bistratum</tp:taxon-name></italic>, Pulau Semakau, Singapore (Depth = 0.5 m). Colonies are approximately 5 mm in diameter <bold>G</bold> Tunic spicules in the tunic of <italic><tp:taxon-name>Lissoclinum bistratum</tp:taxon-name></italic>. Scale bar = 100 mm <bold>H</bold> A testis with an uncoiled vas deferens of <italic><tp:taxon-name>Lissoclinum bistratum</tp:taxon-name></italic>. Scale bar = 100 mm <bold>I</bold> <italic><tp:taxon-name>Lissoclinum punctatum</tp:taxon-name></italic>, Pulau Semakau, Singapore (Depth = 0.5 m). Colonies are approximately 10 mm in diameter <bold>J</bold> Tunic spicules in the tunic of <italic><tp:taxon-name>Lissoclinum punctatum</tp:taxon-name></italic>. Scale bar = 100 mm <bold>K</bold> Tunic phycocytes of <italic><tp:taxon-name>Lissoclinum punctatum</tp:taxon-name></italic>. Scale bar = 100 mm <bold>L</bold> <italic><tp:taxon-name>Lissoclinum timorense</tp:taxon-name></italic>, Pulau Semakau, Singapore (Depth = 0.5 m). Colonies are approximately 10 mm in diameter <bold>M</bold> Thorax of <italic><tp:taxon-name>Lissoclinum timorense</tp:taxon-name></italic> (left view) <bold>N</bold> Tunic spicules in the tunic of <italic><tp:taxon-name>Lissoclinum timorense</tp:taxon-name></italic>. Scale bar = 100 mm. rt, retractor muscle; ts, testis; vd, vas deferens.</p></caption><graphic xmlns:xlink="http://www.w3.org/1999/xlink" xlink:href="ZooKeys-305-055-g002.jpg" position="float" orientation="portrait" xlink:type="simple"/></fig></tp:treatment-sec><ref-list><ref id="B9"><mixed-citation xmlns:xlink="http://www.w3.org/1999/xlink" xlink:type="simple"><person-group><name name-style="western"><surname>Hirose</surname><given-names>E</given-names></name><name name-style="western"><surname>Maruyama</surname><given-names>T</given-names></name><name name-style="western"><surname>Cheng</surname><given-names>L</given-names></name><name name-style="western"><surname>Lewin</surname><given-names>RA</given-names></name></person-group> (<year>1996</year>) <article-title>Intracellular symbiosis of a photosynthetic prokaryote, <italic>Prochloron</italic> sp, in a colonial ascidian.</article-title><source>Invertebrate Biology</source><volume>115</volume>: <fpage>343</fpage>-<lpage>348</lpage>. doi: <ext-link ext-link-type="uri" xlink:href="http://dx.doi.org/10.2307/3227023" xlink:type="simple">10.2307/3227023</ext-link></mixed-citation></ref></ref-list></tp:taxon-treatment>
