# Supplementary material for: Photosymbiotic ascidians in Singapore: turbid waters may reduce living space
Source: Zookeys. 2013 May 30;(305):55–65. doi: 10.3897/zookeys.305.4893 (PMC3689093; doi:10.3897/zookeys.305.4893)
Supplement: XML Treatment for Lissoclinum timorense [file zookeys.305.4893-treatment5.xml]

<!DOCTYPE tp:taxon-treatment
  PUBLIC "-//TaxonX//DTD Taxonomic Treatment Publishing DTD v0 20100105//EN" "tax-treatment-NSO.dtd">
<tp:taxon-treatment xmlns:tp="http://www.plazi.org/taxpub"><tp:treatment-meta><mixed-citation publication-type="journal"><person-group><name><surname>Su</surname><given-names>Shih-Wei</given-names></name><name><surname>Hirose</surname><given-names>Euichi</given-names></name><name><surname>Chen</surname><given-names>Serina Lee Siew</given-names></name><name><surname>Mok</surname><given-names>Michael Hin-Kiu</given-names></name></person-group><article-title>Photosymbiotic ascidians in Singapore: turbid waters may reduce living space</article-title><source>Zookeys</source><day>30</day><month>5</month><year>2013</year><volume>2013</volume><issue>305</issue><fpage>55</fpage><lpage>65</lpage><pub-id pub-id-type="doi">10.3897/zookeys.305.4893</pub-id></mixed-citation></tp:treatment-meta><tp:nomenclature><tp:taxon-name>
                        <tp:taxon-name-part taxon-name-part-type="genus">Lissoclinum</tp:taxon-name-part>
                        <tp:taxon-name-part taxon-name-part-type="species">timorense</tp:taxon-name-part>
                    </tp:taxon-name><tp:taxon-authority>(Sluiter, 1909)</tp:taxon-authority><tp:nomenclature-citation-list><tp:nomenclature-citation><tp:taxon-name>Didemnum timorensis</tp:taxon-name><comment> Sluiter, 1909</comment></tp:nomenclature-citation><tp:nomenclature-citation><tp:taxon-name>Didemnum voeltzkowi</tp:taxon-name><comment> Michaelsen, 1920</comment></tp:nomenclature-citation><tp:nomenclature-citation><tp:taxon-name>Lissoclinum timorensis</tp:taxon-name><comment> (Sluiter, 1909)</comment></tp:nomenclature-citation><tp:nomenclature-citation><tp:taxon-name>Lissoclinum voeltzkowi</tp:taxon-name><comment> (Michaelsen, 1920)</comment></tp:nomenclature-citation></tp:nomenclature-citation-list></tp:nomenclature><tp:treatment-sec sec-type="Specimens examined"><title>Specimens examined.</title><p>NMNS-7027-005, NMNS-7027-006, ZRC-TUN-0003, ZRC-TUN-0006 and ZRC-TUN-0017 (Pulau Semakau, subtidal at depth 0.5 m)</p><p>Colonies are irregularly shaped sheets about 2–5 mm thick (<xref ref-type="fig" rid="F2">Fig. 2L</xref>). The colonies are green due to <italic><tp:taxon-name>Prochloron</tp:taxon-name></italic> cells distributed in the common cloacal cavities, while the colonial margin and bottom are white due to the dense distribution of stellate and globular spicules. In the five zooids we examined, the thorax had four stigmatal rows: there were seven stigmata in the first row (top), eight in the second row, seven in the third row, and five or six in the fourth row (bottom) (<xref ref-type="fig" rid="F2">Fig. 2M</xref>). Gonads are not found in the present specimens. There are globular spicules in the tunic (<xref ref-type="fig" rid="F2">Fig. 2N</xref>). The presence of stellate spicules easily distinguishes the present species from <italic><tp:taxon-name>Lissoclinum bistratum</tp:taxon-name></italic>, which lacks these spicules. However, <xref ref-type="bibr" rid="B19">Monniot and Monniot (2001)</xref> proposed to regard <italic><tp:taxon-name>Lissoclinum timorense</tp:taxon-name></italic> as a junior synonym of <italic><tp:taxon-name>Lissoclinum bistratum</tp:taxon-name></italic>, because the two species differ only in the shape of spicules and there are no distinctive features in the zooids and larvae. The phylogenetic trees established using the partial sequences of cytochrome oxidase subunit I gene did not discriminate the two species, which are distinguished only by the spicule shapes (<xref ref-type="bibr" rid="B14">Hirose et al. 2010</xref>).</p></tp:treatment-sec><tp:treatment-sec><!--Section generated to contain objects referenced in tp:taxon-treatment.--><fig id="F2" position="float" orientation="portrait"><label>Figure 2.</label><caption><p>Photosymbiotic ascidians collected. <bold>A</bold> <italic><tp:taxon-name>Trididemnum cyclops</tp:taxon-name></italic>, St. John’s Island, Singapore (Depth = 0.5 m). Colonies are 2–6 mm on the long axis <bold>B</bold> Thorax of <italic><tp:taxon-name>Trididemnum cyclops</tp:taxon-name></italic>. Arrows indicatethe endostylarpigment cap. Scale bar = 100 mm. <bold>C</bold> Tunic spicules in the tunic of <italic><tp:taxon-name>Trididemnum cyclops</tp:taxon-name></italic>. Scale bar = 100 mm <bold>D</bold> <italic><tp:taxon-name>Diplosoma simile</tp:taxon-name></italic>, Pulau Semakau, Singapore (Depth = 0.5 m). Colonies are approximately 15 mm in diameter <bold>E</bold> Thorax of <italic><tp:taxon-name>Diplosoma simile</tp:taxon-name></italic> (left view). Scale bar = 100 mm <bold>F</bold> <italic><tp:taxon-name>Lissoclinum bistratum</tp:taxon-name></italic>, Pulau Semakau, Singapore (Depth = 0.5 m). Colonies are approximately 5 mm in diameter <bold>G</bold> Tunic spicules in the tunic of <italic><tp:taxon-name>Lissoclinum bistratum</tp:taxon-name></italic>. Scale bar = 100 mm <bold>H</bold> A testis with an uncoiled vas deferens of <italic><tp:taxon-name>Lissoclinum bistratum</tp:taxon-name></italic>. Scale bar = 100 mm <bold>I</bold> <italic><tp:taxon-name>Lissoclinum punctatum</tp:taxon-name></italic>, Pulau Semakau, Singapore (Depth = 0.5 m). Colonies are approximately 10 mm in diameter <bold>J</bold> Tunic spicules in the tunic of <italic><tp:taxon-name>Lissoclinum punctatum</tp:taxon-name></italic>. Scale bar = 100 mm <bold>K</bold> Tunic phycocytes of <italic><tp:taxon-name>Lissoclinum punctatum</tp:taxon-name></italic>. Scale bar = 100 mm <bold>L</bold> <italic><tp:taxon-name>Lissoclinum timorense</tp:taxon-name></italic>, Pulau Semakau, Singapore (Depth = 0.5 m). Colonies are approximately 10 mm in diameter <bold>M</bold> Thorax of <italic><tp:taxon-name>Lissoclinum timorense</tp:taxon-name></italic> (left view) <bold>N</bold> Tunic spicules in the tunic of <italic><tp:taxon-name>Lissoclinum timorense</tp:taxon-name></italic>. Scale bar = 100 mm. rt, retractor muscle; ts, testis; vd, vas deferens.</p></caption><graphic xmlns:xlink="http://www.w3.org/1999/xlink" xlink:href="ZooKeys-305-055-g002.jpg" position="float" orientation="portrait" xlink:type="simple"/></fig></tp:treatment-sec><ref-list><ref id="B19"><mixed-citation xmlns:xlink="http://www.w3.org/1999/xlink" xlink:type="simple"><person-group><name name-style="western"><surname>Monniot</surname><given-names>F</given-names></name><name name-style="western"><surname>Monniot</surname><given-names>C</given-names></name></person-group> (<year>2001</year>) <article-title>Ascidians from the tropical western Pacific.</article-title><source>Zoosystema</source><volume>23</volume>: <fpage>201</fpage>-<lpage>383</lpage>.</mixed-citation></ref><ref id="B14"><mixed-citation xmlns:xlink="http://www.w3.org/1999/xlink" xlink:type="simple"><person-group><name name-style="western"><surname>Hirose</surname><given-names>M</given-names></name><name name-style="western"><surname>Tochikubo</surname><given-names>T</given-names></name><name name-style="western"><surname>Hirose</surname><given-names>E</given-names></name></person-group> (<year>2010</year>) <article-title>Taxonomic significance of tunic spicules in photosymbiotic ascidians: a quantitative and molecular evaluation.</article-title><source>Journal of the Marine Biological Association of the United Kingdom</source><volume>90</volume>: <fpage>1065</fpage>-<lpage>1071</lpage>. doi: <ext-link ext-link-type="uri" xlink:href="http://dx.doi.org/10.1017/S0025315409991263" xlink:type="simple">10.1017/S0025315409991263</ext-link></mixed-citation></ref></ref-list></tp:taxon-treatment>
